# Supplementary material for: Strain-level diversity of commercial probiotic isolates of Bacillus, Lactobacillus, and Saccharomyces species illustrated by molecular identification and phenotypic profiling
Source: PLoS One. 2019 Mar 22;14(3):e0213841. doi: 10.1371/journal.pone.0213841 (PMC6430388; doi:10.1371/journal.pone.0213841)
Supplement: S1 Table — List of products included in the study. (XLSX) [file pone.0213841.s001.xlsx]

## Sheet: S1 Table
S1 Table. Probiotic product names and purchase locations
Product Name	Purchase location	Species on product label
AquaVitea Kombucha	Common Bond Market, Shelton, CT	not listed
Axe Naturals Live Probiotics	Amazon.com	Saccharomyces boulardii
Culturelle	Amazon.com	Lactobacillus rhamnosus
CVS Digestive Probiotic	CVS, Fairfield, CT	L. rhamnosus, L. acidophilus, Bifidobacterium longum, Bifidobacterium infantis
Dr. Drew Sinatra's WholeBiotic	Amazon.com	Lactobacillus rhamnosus LCR35
Garden of Life Primal Defense Ultra	Amazon.com	Bacillus subtilis, Saccharomyces boulardii, L. plantarum, Bifidobacterium lactis, Bifidobacterium bifidum, L. rhamnosus, Bifidobacterium breve, L. casei, L. salivarius, L. acidophilus, L. brevis, L. paracasei, Bifidobacterium longum
Get Real Probiotic Brain	Common Bond Market, Shelton, CT	Bacillus subtilis
GoodBelly Probiotic Juice	Stop & Shop, Fairfield, CT	Lactobacillus plantarum 299V
GTs Kombucha	Stop & Shop, Fairfield, CT	Saccharomyces boulardii
High Country Kombucha (test batch)	[sample provided to Dr. Juliana Ansari]	not listed
Homebrew Probiotics rice wine (test batch)	[sample provided to Dr. Juliana Ansari]	Saccharomyces cerevisiae
Kevita Water Kefir (Hibiscus)	Common Bond Market, Shelton, CT	Bacillus coagulans GBI-30 6086
Nature's Blend L. acidophilus	Amazon.com	Lactobacillus acidophilus
Primadophilus Kids Probiotic	Amazon.com	Bifidobacterium longum, L. acidophilus, L. rhamnosus
Pro One Advanced Strength Probiotic	Amazon.com	Bacillus subtilis DE111, L. rhamnosus, L. casei, Bifidobacterium longum, L. acidophilus, L. plantarum, Bifidobacterium breve
Renew Ultimate Flora Probiotic	Amazon.com	Bifidobacterium (4 strains: B. lactis, B. bifidum, B. breve, B. longum), L. acidophilus, L. casei, L. plantarum, L. paracasei, L. salivarius, L. rhamnosus, L. bulgaricus
Schiff Digestive Advantage	Amazon.com	Bacillus coagulans GBI-30 6086
SUJA Probiotic Juice	Stop & Shop, Fairfield, CT	Bacillus coagulans GBI-30 6086
Swanson Bacillus coagulans	Amazon.com	Bacillus coagulans
Swanson L. plantarum	Amazon.com	Lactobacillus plantarum
Swanson Lactobacillus gasseri	Amazon.com	Lactobacillus gasseri
DISCLAIMER: The authors analyzed these products for research and educational purposes only. All products were assigned code numbers to de-identify the products tested.
No trade secrets or proprietary information was disclosed beyond the information on the publicly available product label. The authors and institution assume no liability
for the information reported in this work and cannot be held liable for any claims of intellectual property infringement.
