# Supplementary material for: Strain-level diversity of commercial probiotic isolates of Bacillus, Lactobacillus, and Saccharomyces species illustrated by molecular identification and phenotypic profiling
Source: PLoS One. 2019 Mar 22;14(3):e0213841. doi: 10.1371/journal.pone.0213841 (PMC6430388; doi:10.1371/journal.pone.0213841)
Supplement: S2 Table — Top-scoring nucleotide BLAST hit of each bacterial isolate. Near full-length 16S gene sequences were cleaned and trimmed with Geneious software, then “blastn” searched against the NCBI non-redundant nucleotide database (nr). The top-scoring BLAST hits for both the forward and reverse sequences are shown, along with Bit score, E-value, % identity, sequence length, and summary output from the Geneious results file. (XLSX) [file pone.0213841.s002.xlsx]

## Sheet: S2 Table
S2 Table. 16S Sequencing results: Top-scoring nucleotide BLAST hit of each bacterial isolate
Bacillus coagulans
Strain Code	Primer	Accession	Description	E Value	Bit-Score	# Nucleotides	# Sequences	% Identical Sites	% Pairwise Identity	%GC	Created Date	Database	Free end gaps	Grade	Hit end	Hit start	Max Sequence Length	Mean Coverage	Min Sequence Length	Modified	Molecule Type	Organism	Original Query Frame	Query	Query coverage	Query end	Query start	Ref Seq Index	Ref Seq Length	Ref Seq Name	Sequence	Sequence Length	Topology	URN
5	27F	KY290593	Bacillus coagulans strain P11 16S ribosomal RNA gene, partial sequence	0	1679.72	1864	2	0.991	0.992	0.567	Thu Aug 17 15:53:47 EDT 2017	nr	TRUE	0.996	1015	82	934	2	930	Thu Aug 17 15:53:47 EDT 2017	DNA	Bacillus coagulans	1	& Trimmed Bc-SUJA-F-27F.ab1	1	930	1	-1	0		TGAGTAACACGTGGGCAACCTGCCTGTAAGATCGGGATAACGCCGGGAAACCGGGGCTAATACCGGATAGTTTTTTCCTCCGCATGGAGGAAAAAGGAAAGACGGCTTTTGCTGTCACTTACAGATGGGCCCGCGGCGCATTAGCTAGTTGGTGGGGTAACGGCTCACCAAGGCAACGATGCGTAGCCGACCTGAGAGGGTGATCGGCCACATTGGGACTGAGACACGGCCCAAACTCCTACGGGAGGCAGCAGTAGGGAATCTTCCGCAATGGACGAAAGTCTGACGGAGCAACGCCGCGTGAGTGAAGAAGGCCTTCGGGTCGTAAAACTCTGTTGCCGGGGAAGAACAAGTGCCGTTCGAACAGGGCGGCGCCTTGACGGTACCCGGCCAGAAAGC…	934	linear	urn:local:.:3qp-7y3y8of
5	1492R	CP010525	Bacillus coagulans strain HM-08, complete genome	0	2342.67	2626	2	0.989	0.989	0.563	Thu Aug 17 16:03:09 EDT 2017	nr	TRUE	0.994	3560069	3558758	1314	2	1312	Thu Aug 17 16:03:09 EDT 2017	DNA	Bacillus coagulans	1	& Trimmed Bc-SUJA-R-1492R.ab1	1	1314	1	-1	0		ACTTCGGGTGTTACAAACTCTCGTGGTGTGACGGGCGGTGTGTACAAGGCCCGGGAACGTATTCACCGCGGCATGCTGATCCGCGATTACTAGCGATTCCGGCTTCATGCAGGCGGGTTGCAGCCTGCAATCCGAACTGGGAATGGTTTTCTGGGATTGGCTTAACCTCGCGGTCTCGCAGCCCTTTGTACCATCCATTGTAGCACGTGTGTAGCCCAGGTCATAAGGGGCATGATGATTTGACGTCATCCCCACCTTCCTCCGGTTTGTCACCGGCAGTCACCTTAGAGTGCCCAACTGAATGCTGGCAACTAAGGTCAAGGGTTGCGCTCGTTGCGGGACTTAACCCAACATCTCACGACACGAGCTGACGACAACCATGCACCACCTGTCACTCTG…	1316	linear	urn:local:.:420-7y3zg2q
6	27F	CP017888	Bacillus coagulans strain BC-HY1, complete genome	5.63e-173	617.901	813	2	0.941	0.941	0.572	Wed Aug 16 10:39:28 EDT 2017	nr	TRUE	0.971	2582114	2582520	407	2	406	Wed Aug 16 10:39:28 EDT 2017	DNA	Bacillus coagulans	1	& Trimmed Bc-Kev-F-27F.ab1	1	406	1	-1	0		GCTTGCTTTTAAAAGGTTAGCGGCGGACGGGTGAGTAACACGTGGGCAACCTGCCTGTAAGATCGGGATAACGCCGGGAAACCGGGGCTAATACCGGATAGTTTTTTCCTCCGCATGGAGGAAAAAGGAAAGACGGCTTCGGCTGTCACTTACAGATGGGCCCGCGGCGCATTAGCTAGTTGGTGGGGTAATGGCTCACCAAGGCAACGATGCGTAGCCGACCTGAGAGGGTGATCGGCCACATTGGGACTGAGACACGGCCCAAACTCCTACGGGAGGCAGCAGTAGGGAATCTTCCGCAATGGACGAAAGTCTGACGGAGCAACGCCGCGTGAGTGAAGAAGGCCTTCGGGTCGTAAAACTCTGTTGCCGGGGAAGAACAAGTGCCGTTCGAACAGG…	407	linear	urn:local:.:2jf-7xxon22
6	1492R	CP011939	Bacillus coagulans strain S-lac, complete genome	0	987.231	1122	2	0.984	0.984	0.567	Wed Aug 16 11:12:45 EDT 2017	nr	TRUE	0.989	166913	166353	561	2	561	Wed Aug 16 11:12:45 EDT 2017	DNA	Bacillus coagulans	1	& Trimmed Bc-Kev-R-1492R.ab1	0.9947	561	1	-1	0		GACTTCGGGTGTTACAAACTCTCGTGGTGTGACGGGCGGTGTGTACAAGGCCCGGGAACGTATTCACCGCGGCATGCTGATCCGCGATTACTAGCGATTCCGGCTTCATGCAGGCGGGTTGCAGCCTGCAATCCGAACTGGGAATGGTTTTCTGGGATTGGCTTAACCTCGCGGTCTCGCAGCCCTTTGTACCATCCATTGTAGCACGTGTGTAGCCCAGGTCATAAGGGGCATGATGATTTGACGTCATCCCCACCTTCCTCCGGTTTGTCACCGGCAGTCACCTTAGAGTGCCCAACTGAATGCTGGCAACTAAGGTCAAGGGTTGCGCTCGTTGCGGGACTTAACCCAACATCTCACGACACGAGCTGACGACAACCATGCACCACCTGTCACTCT…	561	linear	urn:local:.:31w-7xxswz7
14	27F	JN366734.1	Bacillus coagulans strain 55N1-6 16S ribosomal RNA gene, partial sequence	0	2279.89	2504	2	0.995	0.995	0.563	Wed Feb 29 00:00:00 EST 2012	nr	TRUE	0.998	1251	1	1253	2	1251	Thu Mar 29 00:00:00 EDT 2012	DNA	Bacillus coagulans	1	& Trimmed Bc-2F-27F.ab1	1	1253	1	-1	0		TGCAGTCGTGCGGACCTTTTAAAGCTTGCTTTTAAAAGGTTAGCGGCGGACGGGTGAGTAACACGTGGGCAACCTGCCTGTAAGATCGGGATAACGCCGGGAAACCGGGGCTAATACCGGATAGTTTTTTCCTCCGCATGGAGGAAAAAGGAAAGACGGCTTCTGCTGTCACTTACAGATGGGCCCGCGGCGCATTAGCTAGTTGGTGGGGTAACGGCTCACCAAGGCAACGATGCGTAGCCGACCTGAGAGGGTGATCGGCCACATTGGGACTGAGACACGGCCCAAACTCCTACGGGAGGCAGCAGTAGGGAATCTTCCGCAATGGACGAAAGTCTGACGGAGCAACGCCGCGTGAGTGAAGAAGGCCTTCGGGTCGTAAAACTCTGTTGCCGGGGA…	1445	17 KB
14	1492R	CP010525	Bacillus coagulans strain HM-08, complete genome	0	2348.21	2613	2	0.991	0.991	0.563	Wed Aug 16 10:47:51 EDT 2017	nr	TRUE	0.996	3560048	3558743	1307	2	1306	Wed Aug 16 10:47:51 EDT 2017	DNA	Bacillus coagulans	1	& Trimmed Bc-2R-1492R.ab1	1	1307	1	-1	0		AAGGTTACCTCACCGACTTCGGGTGTTACAAACTCTCGTGGTGTGACGGGCGGTGTGTACAAGGCCCGGGAACGTATTCACCGCGGCATGCTGATCCGCGATTACTAGCGATTCCGGCTTCATGCAGGCGGGTTGCAGCCTGCAATCCGAACTGGGAATGGTTTTCTGGGATTGGCTTAACCTCGCGGTCTCGCAGCCCTTTGTACCATCCATTGTAGCACGTGTGTAGCCCAGGTCATAAGGGGCATGATGATTTGACGTCATCCCCACCTTCCTCCGGTTTGTCACCGGCAGTCACCTTAGAGTGCCCAACTGAATGCTGGCAACTAAGGTCAAGGGTTGCGCTCGTTGCGGGACTTAACCCAACATCTCACGACACGAGCTGACGACAACCATGCA…	1309	linear	urn:local:.:2wl-7xxppnx
Bacillus subtilis		Accession	Description	E Value	Bit-Score	# Nucleotides	# Sequences	% Identical Sites	% Pairwise Identity	%GC	Created Date	Database	Free end gaps	Grade	Hit end	Hit start	Max Sequence Length	Mean Coverage	Min Sequence Length	Modified	Molecule Type	Organism	Original Query Frame	Query	Query coverage	Query end	Query start	Ref Seq Index	Ref Seq Length	Ref Seq Name	Sequence	Sequence Length	Topology	URN
9	27F	KX815281	Bacillus sp. strain BCBT29 16S ribosomal RNA gene, partial sequence	0	1587.39	1754	2	0.993	0.993	0.553	Tue Aug 22 11:26:35 EDT 2017	nr	TRUE	0.997	878	2	877	2	877	Tue Aug 22 11:26:35 EDT 2017	DNA	Bacillus sp.	1	& Trimmed Bs-2F-27F_C01.ab1	1	877	1	-1	0		GCAGTCGAGCGGACAGATGGGAGCTTGCTCCCTGATGTTAGCGGCGGACGGGTGAGTAACACGTGGGTAACCTGCCTGTAAGACTGGGATAACTCCGGGAAACCGGGGCTAATACCGGATGGTTGTTTGAACCGCATGGTTCAAACATAAAAGGTGGCTTCGGCTACCACTTACAGATGGACCCGCGGCGCATTAGCTAGTTGGTGAGGTAACGGCTCACCAAGGCAACGATGCGTAGCCGACCTGAGAGGGTGATCGGCCACACTGGGACTGAGACACGGCCCAGACTCCTACGGGAGGCAGCAGTAGGGAATCTTCCGCAATGGACGAAAGTCTGACGGAGCAACGCCGCGTGAGTGATGAAGGTTTTCGGATCGTAAAGCTCTGTTGTTAGGGAAG…	878	linear	urn:local:.:7s8-7yspt0b
9	1492R	HM152751	Uncultured Bacillus sp. clone Filt.164 16S ribosomal RNA gene, partial sequence	0	2409.15	2658	2	0.993	0.994	0.547	Tue Aug 22 11:29:46 EDT 2017	nr	TRUE	0.997	136	1465	1330	2	1328	Tue Aug 22 11:29:46 EDT 2017	DNA	Uncultured Bacillus	1	& Trimmed Bs-2R-1492R.ab1	1	1328	1	-1	0		GGCTGGCTCCTAAAAGGTTACCTCACCGACTTCGGGTGTTACAAACTCTCGTGGTGTGACGGGCGGTGTGTACAAGGCCCGGGAACGTATTCACCGCGGCATGCTGATCCGCGATTACTAGCGATTCCAGCTTCACGCAGTCGAGTTGCAGACTGCGATCCGAACTGAGAACAGATTTGTGGGATTGGCTTAACCTCGCGGTTTCGCTGCCCTTTGTTCTGTCCATTGTAGCACGTGTGTAGCCCAGGTCATAAGGGGCATGATGATTTGACGTCATCCCCACCTTCCTCCGGTTTGTCACCGGCAGTCACCTTAGAGTGCCCAACTGAATGCTGGCAACTAAGATCAAGGGTTGCGCTCGTTGCGGGACTTAACCCAACATCTCACGACACGAGCTGA…	1331	linear	urn:local:.:80n-7ysq7q7
13	27F	MF595820	Bacillus sp. strain YX48 16S ribosomal RNA gene, partial sequence	0	2346.37	2668	2	0.984	0.984	0.549	Tue Aug 22 11:20:39 EDT 2017	nr	TRUE	0.992	1353	20	1334	2	1334	Tue Aug 22 11:20:39 EDT 2017	DNA	Bacillus sp.	1	& Trimmed Bs-1F-27F_B01.ab1	1	1334	1	-1	0		GCAGTCGAGCGGACAGATGGGAGCTTGCTCCCTGATGTTAGCGGCGGACGGGTGAGTAACACGTGGGTAACCTGCCTGTAAGACTGGGATAACTCCGGGAAACCGGGGCTAATACCGGATGGTTGTTTGAACCGCATGGTTCAAACATAAAAGGTGGCTTCGGCTACCACTTACAGATGGACCCGCGGCGCATTAGCTAGTTGGTGAGGTAACGGCTCACCAAGGCAACGATGCGTAGCCGACCTGAGAGGGTGATCGGCCACACTGGGACTGAGACACGGCCCAGACTCCTACGGGAGGCAGCAGTAGGGAATCTTCCGCAATGGACGAAAGTCTGACGGAGCAACGCCGCGTGAGTGATGAAGGTTTTCGGATCGTAAAGCTCTGTTGTTAGGGAAG…	1334	linear	urn:local:.:6xu-7ysp1j1
13	1492R	GU397388	Bacillus subtilis subsp. subtilis strain C20 16S ribosomal RNA gene, partial sequence	0	1951.18	2119	2	0.999	0.999	0.545	Tue Aug 22 11:24:14 EDT 2017	nr	TRUE	1	394	1453	1060	2	1059	Tue Aug 22 11:24:14 EDT 2017	DNA	Bacillus subtilis	1	& Trimmed Bs-1R-1492R.ab1	1	1059	1	-1	0		AGGTTACCTCACCGACTTCGGGTGTTACAAACTCTCGTGGTGTGACGGGCGGTGTGTACAAGGCCCGGGAACGTATTCACCGCGGCATGCTGATCCGCGATTACTAGCGATTCCAGCTTCACGCAGTCGAGTTGCAGACTGCGATCCGAACTGAGAACAGATTTGTGGGATTGGCTTAACCTCGCGGTTTCGCTGCCCTTTGTTCTGTCCATTGTAGCACGTGTGTAGCCCAGGTCATAAGGGGCATGATGATTTGACGTCATCCCCACCTTCCTCCGGTTTGTCACCGGCAGTCACCTTAGAGTGCCCAACTGAATGCTGGCAACTAAGATCAAGGGTTGCGCTCGTTGCGGGACTTAACCCAACATCTCACGACACGAGCTGACGACCAACCATGCA…	1060	linear	urn:local:.:79h-7yspi2n
15	27F	KX710213	Bacillus subtilis strain 18MZR 16S ribosomal RNA gene, partial sequence	0	2121.07	2384	2	0.987	0.987	0.551	Tue Aug 22 11:41:39 EDT 2017	nr	TRUE	0.994	1195	4	1192	2	1192	Tue Aug 22 11:41:39 EDT 2017	DNA	Bacillus subtilis	1	& Trimmed Bs-3F-27F_D01.ab1	1	1192	1	-1	0		GCAGTCGAGCGGACAGATGGGAGCTTGCTCCCTGATGTTAGCGGCGGACGGGTGAGTAACACGTGGGTAACCTGCCTGTAAGACTGGGATAACTCCGGGAAACCGGGGCTAATACCGGATGCTTGTTTGAACCGCATGGTTCAAACATAAAAGGTGGCTTCGGCTACCACTTACAGATGGACCCGCGGCGCATTAGCTAGTTGGTGAGGTAACGGCTCACCAAGGCAACGATGCGTAGCCGACCTGAGAGGGTGATCGGCCACACTGGGACTGAGACACGGCCCAGACTCCTACGGGAGGCAGCAGTAGGGAATCTTCCGCAATGGACGAAAGTCTGACGGAGCAACGCCGCGTGAGTGATGAAGGTTTTCGGATCGTAAAGCTCTGTTGTTAGGGAAG…	1193	linear	urn:local:.:8em-7ysrqro
15	1492R	KU229980	Bacillus subtilis strain I5-4 16S ribosomal RNA gene, partial sequence	0	1956.72	2130	2	0.998	0.998	0.544	Tue Aug 22 11:44:35 EDT 2017	nr	TRUE	0.999	404	1469	1066	2	1064	Tue Aug 22 11:44:35 EDT 2017	DNA	Bacillus subtilis	1	& Trimmed Bs-3R-1492R.ab1	1	1064	1	-1	0		TCGGCGGCTGGCTCCTAGAGGTTACCTCACCGACTTCGGGTGTTACAAACTCTCGTGGTGTGACGGGCGGTGTGTACAAGGCCCGGGAACGTATTCACCGCGGCATGCTGATCCGCGATTACTAGCGATTCCAGCTTCACGCAGTCGAGTTGCAGACTGCGATCCGAACTGAGAACAGATTTGTGGGATTGGCTTAACCTCGCGGTTTCGCTGCCCTTTGTTCTGTCCATTGTAGCACGTGTGTAGCCCAGGTCATAAGGGGCATGATGATTTGACGTCATCCCCACCTTCCTCCGGTTTGTCACCGGCAGTCACCTTAGAGTGCCCAACTGAATGCTGGCAACTAAGATCAAGGGTTGCGCTCGTTGCGGGACTTAACCCAACATCTCACGACACGAG…	1066	linear	urn:local:.:8mx-7yss4b7
Lactobacillus plantarum		Accession	Description	E Value	Bit-Score	# Nucleotides	# Sequences	% Identical Sites	% Pairwise Identity	%GC	Created Date	Database	Free end gaps	Grade	Hit end	Hit start	Max Sequence Length	Mean Coverage	Min Sequence Length	Modified	Molecule Type	Organism	Original Query Frame	Query	Query coverage	Query end	Query start	Ref Seq Index	Ref Seq Length	Ref Seq Name	Sequence	Sequence Length	Topology	URN
2	27F	MF661924	Lactobacillus plantarum subsp. plantarum strain SM154 16S ribosomal RNA gene, partial sequence	0	1609.55	1767	2	0.995	0.995	0.515	Tue Aug 22 12:36:49 EDT 2017	nr	TRUE	0.998	910	28	884	2	883	Tue Aug 22 12:36:49 EDT 2017	DNA	Lactobacillus plantarum	1	& Trimmed Lp-3F-27F.ab1	1	884	1	-1	0		TGGTGCTTGCATCATGATTTACATTTGAGTGAGTGGCGAACTGGTGAGTAACACGTGGGAAACCTGCCCAGAAGCGGGGGATAACACCTGGAAACAGATGCTAATACCGCATAACAACTTGGACCGCATGGTCCGAGCTTGAAAGATGGCTTCGGCTATCACTTTTGGATGGTCCCGCGGCGTATTAGCTAGATGGTGGGGTAACGGCTCACCATGGCAATGATACGTAGCCGACCTGAGAGGGTAATCGGCCACATTGGGACTGAGACACGGCCCAAACTCCTACGGGAGGCAGCAGTAGGGAATCTTCCACAATGGACGAAAGTCTGATGGAGCAACGCCGCGTGAGTGAAGAAGGGTTTCGGCTCGTAAAACTCTGTTGTTAAAGAAGAACATATC…	884	linear	urn:local:.:cco-7ysyu66
2	1492R	MF632295	Lactobacillus pentosus strain TEJ10 16S ribosomal RNA gene, partial sequence	0	2327.9	2620	2	0.986	0.987	0.514	Tue Aug 22 12:40:45 EDT 2017	nr	TRUE	0.994	105	1414	1310	2	1310	Tue Aug 22 12:40:45 EDT 2017	DNA	Lactobacillus pentosus	1	& Trimmed Lp-3R-1492R.ab1	1	1310	1	-1	0		ACCGACTTTGGGTGTTACAAACTCTCATGGTGTGACGGGCGGTGTGTACAAGGCCCGGGAACGTATTCACCGCGGCATGCTGATCCGCGATTACTAGCGATTCCGACTTCATGTAGGCGAGTTGCAGCCTACAATCCGAACTGAGAATGGCTTTAAGAGATTAGCTTACTCTCGCGAGTTCGCAACTCGTTGTACCATCCATTGTAGCACGTGTGTAGCCCAGGTCATAAGGGGCATGATGATTTGACGTCATCCCCACCTTCCTCCGGTTTGTCACCGGCAGTCTCACCAGAGTGCCCAACTTAATGCTGGCAACTGATAATAAGGGTTGCGCTCGTTGCGGGACTTAACCCAACATCTCACGACACGAGCTGACGACAACCATGCACCACCTGTATC…	1310	linear	urn:local:.:cnf-7yszcdi
11	27F	KJ152777	Lactobacillus plantarum strain PC211 16S ribosomal RNA gene, partial sequence	0	1705.58	1934	2	0.985	0.985	0.511	Tue Aug 22 12:23:31 EDT 2017	nr	TRUE	0.992	1053	89	969	2	965	Tue Aug 22 12:23:31 EDT 2017	DNA	Lactobacillus plantarum	1	& Trimmed Lp-1F-27F_H01.ab1	1	969	1	-1	0		TGGTGAGTAACACGTGGGAAACCTGCCCAGAAGCGGGGGATAACACCTGGAAACAGATGCTAATACCGCATAACAACTTGGACCGCATGGTCCGAGCTTGAAAGATGGCTTCGGCTATCACTTTTGGATGGTCCCGCGGCGTATTAGCTAGATGGTGGGGTAACGGCTCACCATGGCAATGATACGTAGCCGACCTGAGAGGGTAATCGGCCACATTGGGACTGAGACACGGCCCAAACTCCTACGGGAGGCAGCAGTAGGGAATCTTCCACAATGGACGAAAGTCTGATGGAGCAACGCCGCGTGAGTGAAGAAGGGTTTCGGCTCGTAAAACTCTGTTGTTAAAGAAGAACATATCTGAGAGTAACTGTTCAGGTATTGACGGTATTTAACCAGAAA…	970	linear	urn:local:.:az7-7ysx4ke
11	1492R	MF632301	Lactobacillus plantarum strain TEP15 16S ribosomal RNA gene, partial sequence	0	1977.04	2152	2	0.998	0.998	0.511	Tue Aug 22 12:25:37 EDT 2017	nr	TRUE	0.999	348	1422	1077	2	1075	Tue Aug 22 12:25:37 EDT 2017	DNA	Lactobacillus plantarum	1	& Trimmed Lp-1R-1492R.ab1	1	1077	1	-1	0		AGGTTACCCCACCGACTTTGGGTGTTACAAACTCTCATGGTGTGACGGGCGGTGTGTACAAGGCCCGGGAACGTATTCACCGCGGCATGCTGATCCGCGATTACTAGCGATTCCGACTTCATGTAGGCGAGTTGCAGCCTACAATCCGAACTGAGAATGGCTTTAAGAGATTAGCTTACTCTCGCGAGTTCGCAACTCGTTGTACCATCCATTGTAGCACGTGTGTAGCCCAGGTCATAAGGGGCATGATGATTTGACGTCATCCCCACCTTCCTCCGGTTTGTCACCGGCAGTCTCACCAGAGTGCCCAACTTAATGCTGGCAACTGATAATAAGGGTTGCGCTCGTTGCGGGACTTAACCCAACATCTCACGACACGAGCTGACGACAACCATGCAC…	1077	linear	urn:local:.:bau-7ysxeaq
12	27F	AB368903	Lactobacillus plantarum gene for 16S rRNA, partial sequence, strain: T4-5	0	1345.48	1516	2	0.987	0.987	0.51	Tue Aug 22 12:29:36 EDT 2017	nr	TRUE	0.993	837	79	759	2	757	Tue Aug 22 12:29:36 EDT 2017	DNA	Lactobacillus plantarum	1	& Trimmed Lp-2F-27F.ab1	1	757	1	-1	0		TGGTGAGTAACACGTGGGAAACCTGCCCAGAAGCGGGGGATAACACCTGGAAACAGATGCTAATACCGCATAACAACTTGGACCGCATGGTCCGAGCTTGAAAGATGGCTTCGGCTATCACTTTTGGATGGTCCCGCGGCGTATTAGCTAGATGGTGGGGTAACGGCTCACCATGGCAATGATACGTAGCCGACCTGAGAGGGTAATCGGCCACATTGGGACTGAGACACGGCCCAAACTCCTACGGGAGGCAGCAGTAGGGAATCTTCCACAATGGACGAAAGTCTGATGGAGCAACGCCGCGTGAGTGAAGAAGGGTTTCGGCTCGTAAAACTCTGTTGTTAAAGAAGAACATATCTGAGAGTAACTGTTCAGGTATTGACGGTATTTAACCAGAAA…	760	linear	urn:local:.:bp2-7ysxwqi
12	1492R	MF369879	Lactobacillus plantarum strain CAU:227 16S ribosomal RNA gene, partial sequence	0	1925.33	2103	2	0.997	0.997	0.508	Tue Aug 22 12:31:34 EDT 2017	nr	TRUE	0.999	389	1440	1052	2	1051	Tue Aug 22 12:31:34 EDT 2017	DNA	Lactobacillus plantarum	1	& Trimmed Lp-2R-1492R.ab1	1	1051	1	-1	0		AAGAGGTTACCCTACCGACTTTGGGTGTTACAAACTCTCATGGTGTGACGGGCGGTGTGTACAAGGCCCGGGAACGTATTCACCGCGGCATGCTGATCCGCGATTACTAGCGATTCCGACTTCATGTAGGCGAGTTGCAGCCTACAATCCGAACTGAGAATGGCTTTAAGAGATTAGCTTACTCTCGCGAGTTCGCAACTCGTTGTACCATCCATTGTAGCACGTGTGTAGCCCAGGTCATAAGGGGCATGATGATTTGACGTCATCCCCACCTTCCTCCGGTTTGTCACCGGCAGTCTCACCAGAGTGCCCAACTTAATGCTGGCAACTGATAATAAGGGTTGCGCTCGTTGCGGGACTTAACCCAACATCTCACGACACGAGCTGACGACAACCATG…	1052	linear	urn:local:.:c7p-7ysy5ub
16	27F	MF583018	Enterococcus faecium strain CAU8434 16S ribosomal RNA gene, partial sequence	0	2224.49	2469	2	0.992	0.992	0.507	Fri Aug 18 14:46:29 EDT 2017	nr	TRUE	0.996	1256	23	1235	2	1234	Fri Aug 18 14:46:29 EDT 2017	DNA	Enterococcus faecium	1	& Trimmed Lp-299V-F-27F.ab1	1	1235	1	-1	0		TGATTGGTGCTTGCATCATGATTTACATTTGAGTGAGTGGCGAACTGGTGAGTAACACGTGGGAAACCTGCCCAGAAGCGGGGGATAACACCTGGAAACAGATGCTAATACCGCATAACAACTTGGACCGCATGGTCCGAGTTTGAAAGATGGCTTCGGCTATCACTTTTGGATGGTCCCGCGGCGTATTAGCTAGATGGTGAGGTAACGGCTCACCATGGCAATGATACGTAGCCGACCTGAGAGGGTAATCGGCCACATTGGGACTGAGACACGGCCCAAACTCCTACGGGAGGCAGCAGTAGGGAATCTTCCACAATGGACGAAAGTCTGATGGAGCAACGCCGCGTGAGTGAAGAAGGGTTTCGGCTCGTAAAACTCTGTTGTTAAAGAAGAACA…	1235	linear	urn:local:.:44n-7y8urt6
16	1492R	MF628991	Lactobacillus plantarum strain ChIV.14 16S ribosomal RNA gene, partial sequence	0	2435	2642	2	0.999	0.999	0.515	Fri Aug 18 14:53:17 EDT 2017	nr	TRUE	1	85	1405	1321	2	1321	Fri Aug 18 14:53:17 EDT 2017	DNA	Lactobacillus plantarum	1	& Trimmed Lp-299V-R-1492R.ab1	1	1321	1	-1	0		GACTTTGGGTGTTACAAACTCTCATGGTGTGACGGGCGGTGTGTACAAGGCCCGGGAACGTATTCACCGCGGCATGCTGATCCGCGATTACTAGCGATTCCGACTTCATGTAGGCGAGTTGCAGCCTACAATCCGAACTGAGAATGGCTTTAAGAGATTAGCTTACTCTCGCGAGTTCGCAACTCGTTGTACCATCCATTGTAGCACGTGTGTAGCCCAGGTCATAAGGGGCATGATGATTTGACGTCATCCCCACCTTCCTCCGGTTTGTCACCGGCAGTCTCACCAGAGTGCCCAACTTAATGCTGGCAACTGATAATAAGGGTTGCGCTCGTTGCGGGACTTAACCCAACATCTCACGACACGAGCTGACGACAACCATGCACCACCTGTATCCAT…	1321	linear	urn:local:.:4hw-7y8vn8s
19	27F	MF632300	Lactobacillus pentosus strain TEP12 16S ribosomal RNA gene, partial sequence	0	1611.4	1775	2	0.994	0.994	0.512	Tue Aug 22 12:44:18 EDT 2017	nr	TRUE	0.997	909	23	888	2	887	Tue Aug 22 12:44:18 EDT 2017	DNA	Lactobacillus pentosus	1	& Trimmed Lp-4F-27F.ab1	1	888	1	-1	0		GGTATTGATTGGTGCTTGCATCATGATTTACATTTGAGTGAGTGGCGAACTGGTGAGTAACACGTGGGAAACCTGCCCAGAAGCGGGGGATAACACCTGGAAACAGATGCTAATACCGCATAACAACTTGGACCGCATGGTCCGAGTTTGAAAGATGGCTTCGGCTATCACTTTTGGATGGTCCCGCGGCGTATTAGCTAGATGGTGGGGTAACGGCTCACCATGGCAATGATACGTAGCCGACCTGAGAGGGTAATCGGCCACATTGGGACTGAGACACGGCCCAAACTCCTACGGGAGGCAGCAGTAGGGAATCTTCCACAATGGACGAAAGTCTGATGGAGCAACGCCGCGTGAGTGAAGAAGGGTTTCGGCTCGTAAAACTCTGTTGTTAAAGAA…	889	linear	urn:local:.:d0r-7yszssi
19	1492R	AB598947	Lactobacillus plantarum subsp. plantarum gene for 16S rRNA, partial sequence, strain: Ni997	0	1967.8	2142	2	0.998	0.998	0.508	Tue Aug 22 13:03:59 EDT 2017	nr	TRUE	0.999	386	1457	1072	2	1070	Tue Aug 22 13:03:59 EDT 2017	DNA	Lactobacillus plantarum	1	& Trimmed Lp-4R-1492R_A04.ab1	1	1070	1	-1	0		ACCGACTTTGGGTGTTACAAACTCTCATGGTGTGACGGGCGGTGTGTACAAGGCCCGGGAACGTATTCACCGCGGCATGCTGATCCGCGATTACTAGCGATTCCGACTTCATGTAGGCGAGTTGCAGCCTACAATCCGAACTGAGAAATGGCTTTAAGAGATTAGCTTACTCTCGCGAGTTCGCAACTCGTTGTACCATCCATTGTAGCACGTGTGTAGCCCAGGTCATAAGGGGCATGATGATTTGACGTCATCCCCACCTTCCTCCGGTTTGTCACCGGCAGTCTCACCAGAGTGCCCAACTTAATGCTGGCAACTGATAATAAGGGTTGCGCTCGTTGCGGGACTTAACCCAACATCTCACGACACGAGCTGACGACAACCATGCACCACCTGTAT…	1072	linear	urn:local:.:dbq-7yt2bwz
Lactobacillus rhamnosus		Accession	Description	E Value	Bit-Score	# Nucleotides	# Sequences	% Identical Sites	% Pairwise Identity	%GC	Created Date	Database	Free end gaps	Grade	Hit end	Hit start	Max Sequence Length	Mean Coverage	Min Sequence Length	Modified	Molecule Type	Organism	Original Query Frame	Query	Query coverage	Query end	Query start	Ref Seq Index	Ref Seq Length	Ref Seq Name	Sequence	Sequence Length	Topology	URN
1	27F	n.a.	(none)
1	1492R	FM179322	Lactobacillus rhamnosus GG whole genome sequence, strain GG (ATCC 53103)	0	824.726	1510	2	0.864	0.864	0.408	Tue Aug 22 13:20:06 EDT 2017	nr	TRUE	0.892	538168	537415	756	2	754	Tue Aug 22 13:20:06 EDT 2017	DNA	Lactobacillus rhamnosus	1	& Trimmed Lr-4R-1492R_D04.ab1	0.9197	822	67	-1	0		AGGGGATAACTATTGAAATTGGAAGCAAAAGTCTTCTGCAAATATCATCGGAATGCTAATTGGCGCACACAAAAAGTTTGTGCGATTGCTGGTTAGTGCTATGCCCAATGAGTGGAAAGGTGATTGGAAGGATTATTTGGCCACAGGAATATCATTGTTAATAGCGGGCACAATTGTGATTTTCTTGATTTTGCCATTTCAATTTTTTCAACAACATTTGTTAATTACCGGTATTCTTTTTGCCATAATATACGTTATAATTTTTTTCTTGGTATCTTTACTATTAAAGAAAGAGGAACGTATTAGGCTCAGCAGTTTTTTTAAAAAATCTAAACTGTAATTAACAACGTAACCATATGACAAAGACGTACTTACATTTTCCGATTTTGGTGATGCAAG…	760	linear	urn:local:.:ed2-7yt4ei9
10	27F	MF583032	Lactobacillus rhamnosus strain CAU3203 16S ribosomal RNA gene, partial sequence	0	1480.29	1680	2	0.985	0.985	0.529	Tue Aug 22 13:13:54 EDT 2017	nr	TRUE	0.992	901	62	840	2	840	Tue Aug 22 13:13:54 EDT 2017	DNA	Lactobacillus rhamnosus	1	& Trimmed Lr-3F-27F.ab1	1	840	1	-1	0		GGCGGACGGGTGAGTAACACGTGGGTAACCTGCCCTTAAGTGGGGGATAACATTTGGAAACAGATGCTAATACCGCATAAATCCAAGAACCGCATGGTTCTTGGCTGAAAGATGGCGTAAGCTATCGCTTTTGGATGGACCCGCGGCGTATTAGCTAGTTGGTGAGGTAACGGCTCACCAAGGCAATGATACGTAGCCGAACTGAGAGGTTGATCGGCCACATTGGGACTGAGACACGGCCCAAACTCCTACGGGAGGCAGCAGTAGGGAATCTTCCACAATGGACGCAAGTCTGATGGAGCAACGCCGCGTGAGTGAAGAAGGCTTTCGGGTCGTAAAACTCTGTTGTTGGAGAAGAATGGTCGGCAGAGTAACTGTTGTCGGCGTGACGGTATCCAA…	842	linear	urn:local:.:e1f-7yt3lts
10	1492R	MF179540	Lactobacillus casei strain C3 16S ribosomal RNA gene, partial sequence	0	1969.65	2192	2	0.991	0.991	0.533	Tue Aug 22 13:08:08 EDT 2017	nr	TRUE	0.995	364	1458	1097	2	1095	Tue Aug 22 13:08:08 EDT 2017	DNA	Lactobacillus casei	1	& Trimmed Lr-3R-1492R_C04.ab1	1	1097	1	-1	0		AGACGGCTCGCTCCCTAAAAGGGTTACGCCACCGGCTTCGGGTGTTACAAACTCTCATGGTGTGACGGGCGGTGTGTACAAGGCCCGGGAACGTATTCACCGCGGCGTGCTGATCCGCGATTACTAGCGATTCCGACTTCGTGTAGGCGAGTTGCAGCCTACAGTCCGAACTGAGAATGGCTTTAAGAGATTAGCTTGACCTCGCGGTCTCGCAACTCGTTGTACCATCCATTGTAGCACGTGTGTAGCCCAGGTCATAAGGGGCATGATGATTTGACGTCATCCCCACCTTCCTCCGGTTTGTCACCGGCAGTCTTACTAGAGTGCCCAACTAAATGCTGGCAACTAGTCATAAGGGTTGCGCTCGTTGCGGGACTTAACCCAACATCTCACGACACG…	1100	linear	urn:local:.:dr8-7yt2v52
17	27F	KM350165	Lactobacillus rhamnosus strain LC3 16S ribosomal RNA gene, partial sequence	0	2366.68	2586	2	0.997	0.997	0.517	Fri Aug 18 15:17:48 EDT 2017	nr	TRUE	0.998	1308	16	1293	2	1293	Fri Aug 18 15:17:48 EDT 2017	DNA	Lactobacillus rhamnosus	1	& Trimmed Lr-6F-27F.ab1	0.9985	1293	1	-1	0		ACTGCAGTCGAACGAGTTCTGATTATTGAAAGGTGCTTGCATCTTGATTTAATTTTGAACGAGTGGCGGACGGGTGAGTAACACGTGGGTAACCTGCCCTTAAGTGGGGGATAACATTTGGAAACAGATGCTAATACCGCATAAATCCAAGAACCGCATGGTTCTTGGCTGAAAGATGGCGTAAGCTATCGCTTTTGGATGGACCCGCGGCGTATTAGCTAGTTGGTGAGGTAACGGCTCACCAAGGCAATGATACGTAGCCGAACTGAGAGGTTGATCGGCCACATTGGGACTGAGACACGGCCCAAACTCCTACGGGAGGCAGCAGTAGGGAATCTTCCACAATGGACGCAAGTCTGATGGAGCAACGCCGCGTGAGTGAAGAAGGCTTTCGGGTCG…	1294	linear	urn:local:.:5io-7y8ysrx
17	1492R	NR_113332	Lactobacillus rhamnosus strain NBRC 3425 16S ribosomal RNA gene, partial sequence	0	2420.23	2670	2	0.993	0.994	0.528	Fri Aug 18 15:22:30 EDT 2017	nr	TRUE	0.997	115	1448	1336	2	1334	Fri Aug 18 15:22:30 EDT 2017	DNA	Lactobacillus rhamnosus	1	& Trimmed Lr-6R-1492R.ab1	1	1336	1	-1	0		GGGTTACGCCACCGGCTTCGGGTGTTACAAACTCTCATGGTGTGACGGGCGGTGTGTACAAGGCCCGGGAACGTATTCACCGCGGCGTGCTGATCCGCGATTACTAGCGATTCCGACTTCGTGTAGGCGAGTTGCAGCCTACAGTCCGAACTGAGAATGGCTTTAAGAGATTAGCTTGACCTCGCGGTCTCGCAACTCGTTGTACCATCCATTGTAGCACGTGTGTAGCCCAGGTCATAAGGGGCATGATGATTTGACGTCATCCCCACCTTCCTCCGGTTTGTCACCGGCAGTCTTACTAGAGTGCCCAACTAAATGCTGGCAACTAGTCATAAGGGTTGCGCTCGTTGCGGGACTTAACCCAACATCTCACGACACGAGCTGACGACAACCATGCAC…	1336	linear	urn:local:.:64h-7y8zejo
18	27F	MF629001	Lactobacillus casei strain ChIII.17 16S ribosomal RNA gene, partial sequence	0	2355.6	2556	2	0.999	0.999	0.523	Fri Aug 18 15:04:38 EDT 2017	nr	TRUE	1	1312	35	1278	2	1278	Fri Aug 18 15:04:38 EDT 2017	DNA	Lactobacillus casei	1	& Trimmed Lr-5F-27F.ab1	1	1278	1	-1	0		AGTTCTCGTTGATGATCGGTGCTTGCACCGAGATTCAACATGGAACGAGTGGCGGACGGGTGAGTAACACGTGGGTAACCTGCCCTTAAGTGGGGGATAACATTTGGAAACAGATGCTAATACCGCATAGATCCAAGAACCGCATGGTTCTTGGCTGAAAGATGGCGTAAGCTATCGCTTTTGGATGGACCCGCGGCGTATTAGCTAGTTGGTGAGGTAATGGCTCACCAAGGCGATGATACGTAGCCGAACTGAGAGGTTGATCGGCCACATTGGGACTGAGACACGGCCCAAACTCCTACGGGAGGCAGCAGTAGGGAATCTTCCACAATGGACGCAAGTCTGATGGAGCAACGCCGCGTGAGTGAAGAAGGCTTTCGGGTCGTAAAACTCTGTTGT…	1278	linear	urn:local:.:4tx-7y8x3t0
18	1492R	MF629001	Lactobacillus casei strain ChIII.17 16S ribosomal RNA gene, partial sequence	0	2449.78	2669	2	0.998	0.998	0.53	Fri Aug 18 15:12:31 EDT 2017	nr	TRUE	0.999	108	1441	1335	2	1334	Fri Aug 18 15:12:31 EDT 2017	DNA	Lactobacillus casei	1	& Trimmed Lr-5R-1492R.ab1	1	1335	1	-1	0		GGGTTACGCCACCGGCTTCGGGTGTTACAAACTCTCATGGTGTGACGGGCGGTGTGTACAAGGCCCGGGAACGTATTCACCGCGGCGTGCTGATCCGCGATTACTAGCGATTCCGACTTCGTGTAGGCGAGTTGCAGCCTACAGTCCGAACTGAGAATGGCTTTAAGAGATTAGCTTGACCTCGCGGTCTCGCAACTCGTTGTACCATCCATTGTAGCACGTGTGTAGCCCAGGTCATAAGGGGCATGATGATTTGACGTCATCCCCACCTTCCTCCGGTTTGTCACCGGCAGTCTTACTAGAGTGCCCAACTAAATGCTGGCAACTAGTCATAAGGGTTGCGCTCGTTGCGGGACTTAACCCAACATCTCACGACACGAGCTGACGACAACCATGCAC…	1335	linear	urn:local:.:563-7y8y4ba
Lactobacillus acidophilus		Accession	Description	E Value	Bit-Score	# Nucleotides	# Sequences	% Identical Sites	% Pairwise Identity	%GC	Created Date	Database	Free end gaps	Grade	Hit end	Hit start	Max Sequence Length	Mean Coverage	Min Sequence Length	Modified	Molecule Type	Organism	Original Query Frame	Query	Query coverage	Query end	Query start	Ref Seq Index	Ref Seq Length	Ref Seq Name	Sequence	Sequence Length	Topology	URN
4	27F	KP325412	Lactobacillus acidophilus strain IDCC 3302 16S ribosomal RNA gene, partial sequence	0	1965.96	2158	2	0.995	0.995	0.531	Tue Aug 22 11:56:19 EDT 2017	nr	TRUE	0.998	1086	7	1080	2	1078	Tue Aug 22 11:56:19 EDT 2017	DNA	Lactobacillus acidophilus	1	& Trimmed La-1F-27F_F01.ab1	1	1078	1	-1	0		GCAGTCGAGCGAGCTGAACCAACAGATTCACTTCGGTGATGACGTTGGGAACGCGAGCGGCGGATGGGTGAGTAACACGTGGGGAACCTGCCCCATAGTCTGGGATACCACTTGGAAACAGGTGCTAATACCGGATAAGAAAGCAGATCGCATGATCAGCTTATAAAAGGCGGCGTAAGCTGTCGCTATGGGATGGCCCCGCGGTGCATTAGCTAGTTGGTAGGGTAACGGCCTACCAAGGCAATGATGCATAGCCGAGTTGAGAGACTGATCGGCCACATTGGGACTGAGACACGGCCCAAACTCCTACGGGAGGCAGCAGTAGGGAATCTTCCACAATGGACGAAAGTCTGATGGAGCAACGCCGCGTGAGTGAAGAAGGTTTTCGGATCGTAAAGC…	1081	linear	urn:local:.:9ny-7ystmlq
4	1492R	LC155899	Lactobacillus acidophilus gene for 16S ribosomal RNA, partial sequence, strain: MB423	0	1986.27	2186	2	0.995	0.995	0.533	Tue Aug 22 11:58:29 EDT 2017	nr	TRUE	0.997	368	1461	1094	2	1092	Tue Aug 22 11:58:29 EDT 2017	DNA	Lactobacillus acidophilus	1	& Trimmed La-1R-1492R.ab1	1	1092	1	-1	0		GACGGCTCCTTCCCGAAGGTTAGGCCACCGGCTTTGGGCATTGCAGACTCCCATGGTGTGACGGGCGGTGTGTACAAGGCCCGGGAACGTATTCACCGCGGCGTGCTGATCCGCGATTACTAGCGATTCCAGCTTCGTGCAGTCGAGTTGCAGACTGCAGTCCGAACTGAGAACAGCTTTAAGAGATTCGCTTGCCTTCGCAGGCTTGCTCCTCGTTGTACTGTCCATTGTAGCACGTGTGTAGCCCAGGTCATAAGGGGCATGATGACTTGACGTCATCCCCACCTTCCTCCGGTTTGTCACCGGCAGTCTCATTAGAGTGCCCAACTTAATGCTGGCAACTAATGACAAGGGTTGCGCTCGTTGCGGGACTTAACCCAACATCTCACGACACGAGCT…	1096	linear	urn:local:.:a39-7ystwoz
Lactobacillus gasseri		Accession	Description	E Value	Bit-Score	# Nucleotides	# Sequences	% Identical Sites	% Pairwise Identity	%GC	Created Date	Database	Free end gaps	Grade	Hit end	Hit start	Max Sequence Length	Mean Coverage	Min Sequence Length	Modified	Molecule Type	Organism	Original Query Frame	Query	Query coverage	Query end	Query start	Ref Seq Index	Ref Seq Length	Ref Seq Name	Sequence	Sequence Length	Topology	URN
3	27F	KY003103	Lactobacillus gasseri strain SHZ67 16S ribosomal RNA gene, partial sequence	0	1712.96	1867	2	0.998	0.998	0.51	Tue Aug 22 12:10:19 EDT 2017	nr	TRUE	0.999	959	26	934	2	933	Tue Aug 22 12:10:19 EDT 2017	DNA	Lactobacillus gasseri	1	& Trimmed Lg-1F-27F_G01.ab1	1	933	1	-1	0		GCAGTCGAGCGAGCTTGCCTAGATGAATTTGGTGCTTGCACCAAATGAAACTAGATACAAGCGAGCGGCGGACGGGTGAGTAACACGTGGGTAACCTGCCCAAGAGACTGGGATAACACCTGGAAACAGATGCTAATACCGGATAACAACACTAGACGCATGTCTAGAGTTTAAAAGATGGTTCTGCTATCACTCTTGGATGGACCTGCGGTGCATTAGCTAGTTGGTAAGGTAACGGCTTACCAAGGCAATGATGCATAGCCGAGTTGAGAGACTGATCGGCCACATTGGGACTGAGACACGGCCCAAACTCCTACGGGAGGCAGCAGTAGGGAATCTTCCACAATGGACGCAAGTCTGATGGAGCAACGCCGCGTGAGTGAAGAAGGGTTTCGGCTC…	934	linear	urn:local:.:aap-7ysvfhd
3	1492R	KF738666	Lactobacillus gasseri strain CMUL80 16S ribosomal RNA gene, partial sequence	0	2012.12	2197	2	0.997	0.997	0.527	Tue Aug 22 12:12:19 EDT 2017	nr	TRUE	0.999	393	1490	1099	2	1098	Tue Aug 22 12:12:19 EDT 2017	DNA	Lactobacillus gasseri	1	& Trimmed Lg-1R-1492R.ab1	1	1099	1	-1	0		ACGGCTGACTCCTATAAAGGTTATCCCACCGGCTTTGGGTGTTACAGACTCTCATGGTGTGACGGGCGGTGTGTACAAGGCCCGGGAACGTATTCACCGCGGCGTGCTGATCCGCGATTACTAGCGATTCCAGCTTCGTGTAGGCGAGTTGCAGCCTACAGTCCGAACTGAGAACGGCTTTCAGAGATCCGCTTGCCTTCGCAGGTTCGCTTCTCGTTGTACCGTCCATTGTAGCACGTGTGTAGCCCAGGTCATAAGGGGCATGATGACTTGACGTCATCCCCACCTTCCTCCGGTTTGTCACCGGCAGTCTCATTAGAGTGCCCAACTTAATGATGGCAACTAATGACAAGGGTTGCGCTCGTTGCGGGACTTAACCCAACATCTCACGACACGAGC…	1100	linear	urn:local:.:arg-7ysvopu
Full-length 16S gene sequences were cleaned and trimmed with Geneious software, then blastn searched against the NCBI non-redundant nucleotide database (nr).
The top-scoring BLAST hits for both the forward and reverse sequences are shown, along with Bit score, E-value, % identity, sequence length, and other summary output from the Geneious results file.
