# Supplementary material for: Strain-level diversity of commercial probiotic isolates of Bacillus, Lactobacillus, and Saccharomyces species illustrated by molecular identification and phenotypic profiling
Source: PLoS One. 2019 Mar 22;14(3):e0213841. doi: 10.1371/journal.pone.0213841 (PMC6430388; doi:10.1371/journal.pone.0213841)
Supplement: S3 Table — Method details and SIM scores. Detailed experimental conditions for the Biolog identifications are listed, including growth medium, incubation time and temperature, and Biolog inoculating fluid used. Similarity (SIM) scores are based on how closely the pattern of positive wells in the Biolog plate of the isolate matches the reference pattern in the database (GenIII for bacteria, YT for yeast), and an identification is provided by the software if the SIM score is >0.5. (XLSX) [file pone.0213841.s003.xlsx]

## Sheet: S3 Table
S3 Table. Biolog identification method details and SIM scores
Species on probiotic label	Code	Result	SIM Score	Growth medium	Biolog Inoculating Fluid	Incubation of Biolog plate (33 °C)
Bacillus coagulans	5	no ID	n.a.	TSA	IF-A	24 h
	6	Incorrect ID: Sporolactobacillus kofuensis	0.638	MRS	IF-B	24 h
	8	Incorrect ID: Bacillus vallismortis/subtilis**	0.56	TSA	IF-B	24 h
	14	Incorrect ID: Brochothrix campestris	0.631	MRS	IF-A	24 h
		**Contaminant was present directly in original capsule. (16S PCR result: Bacillus subtilis.)
Bacillus subtilis	9	Bacillus atrophaeus/subtilis	0.653	TSA	IF-B	20 h
	13	Bacillus subtilis	0.711	TSA	IF-B	24 h
	15	Bacillus subtilis ss subtilis	0.704	TSA	IF-B	24 h
	20	Bacillus atrophaeus/subtilis	0.617	TSA	IF-B	24 h
Lactobacillus plantarum	2	Lactobacillus plantarum	0.575	MRS	IF-C	22 h
	11	Lactobacillus plantarum	0.563	MRS	IF-C	22 h
	12	Lactobacillus plantarum	0.787	MRS	IF-C	24 h
	16	Lactobacillus plantarum	0.787	MRS	IF-C	24 h
	19	Lactobacillus plantarum	0.772	MRS	IF-C	22 h
Lactobacillus rhamnosus	1	Incorrect ID:Weissella viridescens	0.682	MRS	IF-C IF-C	48 h
	7	Lactobacillus rhamnosus	0.61	MRS	IF-C	24 h
	10	Lactobacillus rhamnosus	0.741	MRS	IF-C	22 h
	17	Lactobacillus rhamnosus	0.658	MRS	IF-C	20 h
	18	Lactobacillus rhamnosus	0.682	MRS	IF-C	24 h
Lactobacillus acidophilus	4	Incorrect ID: Leuconostoc lactis	0.749	MRS	IF-C	24 h
Lactobacillus gasseri	3	Incorrect ID: Streptococcus oralis	0.764	MRS	IF-C	24 h
Saccharomyces boulardii &	21	Saccharomyces cerevisiae a/Tor.pretorein	0.607	SDA	YT (water)	26 °C, 72 h
other yeast isolates	22	Pichia chmeri A	0.747	SDA	YT (water)	26 °C, 72 h
	23	Hanseniospora guillermondii/uvarum/valb	0.816	SDA	YT (water)	26 °C, 72 h
	24	Saccharomyces boulardii	0.655	SDA	YT (water)	26 °C, 72 h
	25	Saccharomyces boulardii	0.921	TSA	YT (water)	26 °C, 72 h
	26	Sporidiobolus pararoseus A	0.516	SDA	YT (water)	26 °C, 72 h
Detailed experimental conditions for the Biolog identifications are listed, including growth medium, incubation, and Biolog inoculating fluid.
Similarity (SIM) scores are based on how closely the pattern of positive wells in the Biolog plate of the isolate matches the reference pattern in the
database (GenIII for bacteria, YT for yeast), and an identification is provided by the software if the SIM score is >0.5.
