# Supplementary material for: Strain-level diversity of commercial probiotic isolates of Bacillus, Lactobacillus, and Saccharomyces species illustrated by molecular identification and phenotypic profiling
Source: PLoS One. 2019 Mar 22;14(3):e0213841. doi: 10.1371/journal.pone.0213841 (PMC6430388; doi:10.1371/journal.pone.0213841)
Supplement: S4 Table — Method details and confidence scores. The formic acid protocol was used first to prepare the bacterial colonies for MALDI-TOF. For bacterial isolates that were not successfully identified with the formic acid method, the protein extraction or modified protein extraction method was used. Each mass spectrum was assigned a confidence interval score based on comparison to SuperSpectra in the SARAMIS database. Taxonomic names are assigned by the software if confidence levels are >75%. (XLSX) [file pone.0213841.s004.xlsx]

## Sheet: S4 Table
S4 Table. MALDI-TOF mass spectrometric identification: method details and confidence scores
		Code	Label Identification	MALDI Result	Confidence Interval	Data Count (# of peaks in peptide mass fingerprint)	Method
Bacillus coagulans
	Probiotic Beverage	5	Bacillus coagulans	Bacillus coagulans	93.4	214	Formic Acid Protocol
	Probiotic Beverage	6	Bacillus coagulans GBi-30 6086	Bacillus subtilis	99.9	n.d.	Formic Acid Protocol
	Single-strain Probiotic	8	Bacillus coagulans	Bacillus coagulans	93.1	156	Formic Acid Protocol
	Single-strain Probiotic	14	Bacillus coagulans GBi-30 6086	Lactobacillus pentous/plantarum	77.7	84	Formic Acid Protocol
Bacillus subtilis
	Single-strain Probiotic	9	Bacillus subtilis	Bacillus subtilis	99.9	179	Formic Acid Protocol
	Multi-strain Probiotic	13	Bacillus subtilis	Bacillus subtilis	96.9	133	Formic Acid Protocol
	Multi-strain Probiotic	15	Bacillus subtilis DE111	Bacillus subtilis	99.9	157	Formic Acid Protocol
Lactobacillus plantarum
	Single-strain Probiotic	2	Lactobacillus plantarum	Lactobacillus pentosus/plantarum	84	114	Formic Acid Protocol
	Multi-strain Probiotic	11	Lactobacillus plantarum complex	no ID	n.d.	n.d.	Formic Acid Protocol
	Multi-strain Probiotic	12	Lactobacillus plantarum	Lactobacillus plantarum	77.7	107	Formic Acid Protocol
	Probiotic Beverage	16	Lactobacillus plantarum 299V	Lactobacillus pentosus/plantarum	87.5	149	Modified Protein Extraction Method
Lactobacillus rhamnosus
	Single-strain Probiotic	1	Lactobacillus rhamnosus GG	Lactobacillus rhamnosus	99.9	200	Protein Extraction Method
	Multi-strain Probiotic	7	Lactobacillus rhamnosus	Lactobacillus rhamnosus	92.2	208	Modified Protein Extraction Method
	Single-strain Probiotic	10	Lactobacillus rhamnosus LCR35	Lactobacillus rhamnosus	86.6	167	Modified Protein Extraction Method
	Multi-strain Probiotic	17	Lactobacillus rhamnosus	Lactobacillus rhamnosus	99.9	181	Protein Extraction Method
	ENV: fermented Chaas beverage	18	N/A	Lactobacillus sp.	81.4	267	Protein Extraction Method
Other Lactobacillus spp.
	Strain 3	3	Lactobacillus gasseri	no ID	n.d.	n.d.	Protein Extraction Method
	Strain 4	4	Lactobacillus acidophilus	no ID	n.d.	n.d.	Modified Protein Extraction Method
To prepare the bacterial colony for MALDI-TOF, the formic acid protocol was used first. For bacteria that were not successfully identified with the formic acid method,
the protein extraction or modified protein extraction method was used. Each mass spectrum was assigned a confidence interval score based on comparison to SuperSpectra
in the SARAMIS database, and taxonomic names were assigned by the software if confidence levels were >75%.
